# Supplementary material for: Comprehensive Profiling of Triglycerides in Wild Eastern Mediterranean Echium Seed Oil Using Paternò–Büchi Modulated Lipidomics
Source: Molecules. 2026 Feb 4;31(3):550. doi: 10.3390/molecules31030550 (PMC12899877; doi:10.3390/molecules31030550)
Supplement: Supplementary file 1 [file molecules-31-00550-s001.zip]

Archive with 1 entries (1 files):
- molecules-4071370-supplementary.xlsx
