# Supplementary material for: Comprehensive Profiling of Triglycerides in Wild Eastern Mediterranean Echium Seed Oil Using Paternò–Büchi Modulated Lipidomics
Source: Molecules. 2026 Feb 4;31(3):550. doi: 10.3390/molecules31030550 (PMC12899877; doi:10.3390/molecules31030550)
Supplement: Supplementary file 1 [file molecules-31-00550-s001.zip › molecules-4071370-supplementary.xlsx]

## Sheet: S1-Untargeted TG identification
NO	Average Rt(min)	Average Mz	Metabolite name	Adduct type	Formula	Ontology	Area				Relative content mg/100 mg				average Relative content mg/100mg		Standard deviation
							EG-S1	EG-S2	EJ-1	EJ-2	EG-S1	EG-S2	EJ-1	EJ-2	Eg	Ej	Eg	Ej
1	8.689	850.788	TG 50:1|TG 16:0_16:0_18:1	[M+NH4]+	C53H100O6	TG	531166	611262	1014678	1051168	0.195619	0.181466	0.451886	0.388718	0.188543	0.420302	0.0100078	0.0446666
2	8.32	848.768	TG 50:2|TG 16:0_16:0_18:2	[M+NH4]+	C53H98O6	TG	690022	801690	1160123	1224594	0.253507	0.237422	0.515407	0.451752	0.245464	0.48358	0.0113741	0.0450108
3	7.988	846.753	TG 50:3|TG 16:0_16:0_18:3	[M+NH4]+	C53H96O6	TG	1141087	1400588	943888	1073750	0.418207	0.41378	0.418323	0.395145	0.415993	0.406734	0.00313028	0.0163895
4	7.698	844.733	TG 50:4|TG 16:0_16:0_18:4	[M+NH4]+	C53H94O6	TG	457300	528729	201283	306694	0.167191	0.155823	0.0889895	0.11259	0.161507	0.10079	0.00803842	0.0166879
5	7.242	842.719	TG 50:5|TG 14:0_18:2_18:3	[M+NH4]+	C53H92O6	TG	51518	72518	56592	14562	0.0187894	0.0213199	0.024959	0.0053328	0.0200546	0.0151459	0.00178937	0.0138778
6	6.817	840.707	TG 50:6|TG 14:0_18:3_18:3	[M+NH4]+	C53H90O6	TG	68792	80834	41281	48420	0.0250282	0.0237068	0.0181619	0.0176888	0.0243675	0.0179254	0.000934392	0.000334553
7	6.535	838.692	TG 50:7|TG 14:0_18:3_18:4	[M+NH4]+	C53H88O6	TG	ND	ND	18974	17941	0	0	0.00832733	0.00653815	0	0.00743274	0	0.00126514
8	9.457	880.835	TG 52:0|TG 16:0_18:0_18:0	[M+NH4]+	C55H106O6	TG	36072	33145	72648	38935	0.013764	0.0101948	0.0335211	0.0149175	0.0119794	0.0242193	0.0025238	0.0131547
9	9.092	878.815	TG 52:1|TG 16:0_18:0_18:1	[M+NH4]+	C55H104O6	TG	378977	405962	998827	1125051	0.144268	0.124574	0.459798	0.430042	0.134421	0.44492	0.0139254	0.0210407
10	8.715	876.8	TG 52:2|TG 16:0_18:1_18:1	[M+NH4]+	C55H102O6	TG	2243794	2451030	5233909	6296604	0.852162	0.750368	2.40373	2.40119	0.801265	2.40246	0.071979	0.00179141
11	8.35	874.783	TG 52:3|TG 16:0_18:1_18:2	[M+NH4]+	C55H100O6	TG	3422654	3983492	6968530	8265885	1.29682	1.21666	3.19285	3.14477	1.25674	3.16881	0.0566856	0.0339996
12	7.995	872.77	TG 52:4|TG 16:0_18:1_18:3	[M+NH4]+	C55H98O6	TG	10789187	11698971	10402322	12371291	4.07836	3.56476	4.75495	4.69562	3.82156	4.72529	0.363165	0.0419561
13	7.626	870.753	TG 52:5|TG 16:0_18:2_18:3	[M+NH4]+	C55H96O6	TG	10711430	12707903	9331034	11078222	4.03941	3.86305	4.2552	4.1949	3.95123	4.22505	0.124701	0.0426353
14	7.287	868.737	TG 52:6|TG 16:0_18:3_18:3	[M+NH4]+	C55H94O6	TG	19565416	22619990	7848474	9979180	7.36091	6.85996	3.57065	3.7698	7.11043	3.67023	0.354226	0.140823
15	6.995	866.723	TG 52:7|TG 16:0_18:3_18:4	[M+NH4]+	C55H92O6	TG	10675213	12669974	2870179	3422682	4.00673	3.83332	1.30269	1.28991	3.92002	1.2963	0.122614	0.00903462
16	6.713	864.706	TG 52:8|TG 16:0_18:4_18:4	[M+NH4]+	C55H90O6	TG	1505743	1940026	385804	479726	0.563807	0.585564	0.174689	0.180366	0.574686	0.177528	0.015384	0.00401402
17	8.207	886.783	TG 53:4|TG 17:0_18:1_18:3	[M+NH4]+	C56H100O6	TG	210682	232251	208484	258996	0.0809442	0.0719288	0.0968613	0.0999154	0.0764365	0.0983884	0.00637488	0.00215958
18	7.836	884.77	TG 53:5|TG 17:0_18:2_18:3	[M+NH4]+	C56H98O6	TG	244438	272496	219764	253443	0.0936957	0.0841972	0.101866	0.0975467	0.0889465	0.0997061	0.00671644	0.00305384
19	7.505	882.748	TG 53:6|TG 17:0_18:3_18:3	[M+NH4]+	C56H96O6	TG	321276	367357	ND	ND	0.122861	0.113243	0	0	0.118052	0	0.00680108	0
20	7.227	880.736	TG 53:7|TG 17:0_18:3_18:4	[M+NH4]+	C56H94O6	TG	180661	184450	ND	ND	0.068927	0.0567271	0	0	0.062827	0	0.00862666	0
21	9.476	906.847	TG 54:1|TG 18:0_18:0_18:1	[M+NH4]+	C57H108O6	TG	131518	145325	358843	396966	0.0516963	0.046047	0.170568	0.156678	0.0488716	0.163623	0.00399466	0.00982168
22	9.115	904.83	TG 54:2|TG 18:0_18:1_18:1	[M+NH4]+	C57H106O6	TG	960822	1109241	2999647	3549822	0.376817	0.350671	1.42258	1.3979	0.363744	1.41024	0.0184879	0.0174541
23	8.744	902.815	TG 54:3|TG 18:1_18:1_18:1	[M+NH4]+	C57H104O6	TG	3927406	4344644	9984277	11936826	1.53676	1.37038	4.72428	4.68997	1.45357	4.70712	0.117648	0.0242637
24	8.394	900.801	TG 54:4|TG 18:1_18:1_18:2	[M+NH4]+	C57H102O6	TG	7647779	8548261	15863269	18384664	2.98569	2.69014	7.48897	7.20687	2.83791	7.34792	0.20899	0.199472
25	8.035	898.788	TG 54:5|TG 18:1_18:1_18:3	[M+NH4]+	C57H100O6	TG	20003830	22031526	3.2745e+07	28416194	7.79169	6.91751	10.5496	11.1139	7.3546	10.8317	0.618139	0.399024
26	7.666	896.766	TG 54:6|TG 18:1_18:2_18:3	[M+NH4]+	C57H98O6	TG	24041072	28184990	3.8304e+07	31148002	9.34274	8.82928	12.3405	12.1544	9.08601	12.2474	0.363075	0.131647
27	7.298	894.751	TG 54:7|TG 18:1_18:3_18:3	[M+NH4]+	C57H96O6	TG	39941824	45683108	4.20264e+07	34184276	15.4864	14.2779	13.5398	13.3086	14.8822	13.4242	0.854527	0.163504
28	6.931	892.739	TG 54:8|TG 18:2_18:3_18:3	[M+NH4]+	C57H94O6	TG	3.4672e+07	3.03308e+07	4.05806e+07	28959050	13.3539	9.4172	13.074	11.2484	11.3855	12.1612	2.78364	1.29088
29	6.6	890.722	TG 54:9|TG 18:3_18:3_18:3	[M+NH4]+	C57H92O6	TG	46065168	54506500	3.77225e+07	25733822	17.7785	16.9573	12.1532	9.9726	17.3679	11.0629	0.580657	1.5419
30	6.302	888.709	TG 54:10|TG 18:3_18:3_18:4	[M+NH4]+	C57H90O6	TG	26478600	30853664	8648733	10469809	10.1957	9.57664	4.0271	4.048	9.88615	4.03755	0.437704	0.0147785
31	6.025	886.689	TG 54:11|TG 18:3_18:4_18:4	[M+NH4]+	C57H88O6	TG	4633881	5711040	1272919	1568254	1.78015	1.76853	0.591333	0.604936	1.77434	0.598134	0.00821321	0.0096189
32	5.758	884.674	TG 54:12|TG 18:4_18:4_18:4	[M+NH4]+	C57H86O6	TG	69667	86769	ND	ND	0.0267012	0.0268074	0	0	0.0267543	0	7.51053e-05	0
33	9.496	932.862	TG 56:2|TG 20:0_18:1_18:1	[M+NH4]+	C59H110O6	TG	117833	123241	262070	296584	0.0476727	0.0401925	0.128215	0.120485	0.0439326	0.12435	0.00528932	0.00546632
34	9.133	930.847	TG 56:3|TG 18:1_18:1_20:1	[M+NH4]+	C59H108O6	TG	248824	281009	510831	669023	0.100447	0.0914434	0.249369	0.271186	0.0959452	0.260277	0.00636663	0.0154273
35	8.801	928.828	TG 56:4|TG 18:1_20:1_18:2	[M+NH4]+	C59H106O6	TG	367186	439509	625003	718653	0.1479	0.142705	0.304428	0.290659	0.145303	0.297544	0.00367405	0.00973627
36	8.446	926.817	TG 56:5|TG 18:1_20:1_18:3	[M+NH4]+	C59H104O6	TG	622289	711716	708665	870944	0.250101	0.230578	0.344417	0.351476	0.240339	0.347946	0.0138053	0.00499144
37	8.093	924.798	TG 56:6|TG 20:1_18:2_18:3	[M+NH4]+	C59H102O6	TG	655505	770211	642036	736525	0.262866	0.248974	0.311341	0.296569	0.25592	0.303955	0.00982278	0.0104451
38	7.763	922.78	TG 56:7|TG 20:1_18:3_18:3	[M+NH4]+	C59H100O6	TG	1100007	1281691	649493	775850	0.440135	0.41339	0.314256	0.311709	0.426762	0.312983	0.0189112	0.00180134
39	7.478	920.766	TG 56:8|TG 20:1_18:3_18:4	[M+NH4]+	C59H98O6	TG	638322	766019	287177	334464	0.254837	0.246518	0.138641	0.134077	0.250677	0.136359	0.00588231	0.00322746
40	7.193	918.752	TG 56:9|TG 20:2_18:3_18:4	[M+NH4]+	C59H96O6	TG	92320	105958	29721	37561	0.0367746	0.034023	0.0143164	0.0150235	0.0353988	0.01467	0.00194568	0.000499954
41	9.511	958.877	TG 58:3|TG 18:1_18:1_22:1	[M+NH4]+	C61H112O6	TG	97945	109254	172681	202869	0.0407533	0.0366441	0.0868849	0.0847573	0.0386987	0.0858211	0.00290561	0.00150442
42	9.213	956.864	TG 58:4|TG 18:1_22:1_18:2	[M+NH4]+	C61H110O6	TG	143802	163855	182318	223083	0.0597055	0.0548398	0.0915374	0.0930031	0.0572727	0.0922703	0.00344058	0.00103639
43	8.852	954.848	TG 58:5|TG 18:1_22:1_18:3	[M+NH4]+	C61H108O6	TG	151552	162493	179319	224178	0.0627882	0.0542672	0.0898384	0.0932589	0.0585277	0.0915487	0.00602523	0.00241869
44	8.583	952.828	TG 58:6|TG 22:0_18:3_18:3	[M+NH4]+	C61H106O6	TG	155242	184510	41558	46373	0.0641783	0.0614873	0.0207756	0.0192498	0.0628328	0.0200127	0.00190281	0.00107891
45	8.187	950.822	TG 58:7|TG 22:1_18:3_18:3	[M+NH4]+	C61H104O6	TG	208410	211633	134673	158723	0.0859734	0.0703746	0.0671809	0.0657456	0.078174	0.0664632	0.0110301	0.00101488
46	7.914	948.801	TG 58:8|TG 22:1_18:3_18:4	[M+NH4]+	C61H102O6	TG	96684	111898	61809	56143	0.0397978	0.037129	0.0307663	0.023205	0.0384634	0.0269856	0.00188711	0.00534667
47	10.19	988.928	TG 60:2|TG 24:0_18:1_18:1	[M+NH4]+	C63H118O6	TG	ND	ND	33367	36925	0	0	0.0173249	0.0159197	0	0.0166223	0	0.0009936
48	9.862	986.906	TG 60:3|TG 18:1_18:1_24:1	[M+NH4]+	C63H116O6	TG	38826	39765	61061	62734	0.0166361	0.0137346	0.0316382	0.0269906	0.0151853	0.0293144	0.00205166	0.00328635
49	9.558	984.895	TG 60:4|TG 18:1_24:1_18:2	[M+NH4]+	C63H114O6	TG	50465	63098	70165	75391	0.0215783	0.0217485	0.0362799	0.0323689	0.0216634	0.0343244	0.000120346	0.00276555
50	9.227	982.882	TG 60:5|TG 18:1_24:1_18:3	[M+NH4]+	C63H112O6	TG	74156	82992	81552	92402	0.0316423	0.0285459	0.04208	0.0395899	0.0300941	0.0408349	0.00218944	0.00176077
51	8.906	980.863	TG 60:6|TG 24:1_18:2_18:3	[M+NH4]+	C63H110O6	TG	72551	24061	71961	75539	0.0308926	0.0082587	0.0370534	0.0322971	0.0195757	0.0346753	0.0160046	0.00336319
52	8.603	978.845	TG 60:7|TG 24:1_18:3_18:3	[M+NH4]+	C63H108O6	TG	95818	112583	69444	82415	0.0407143	0.038562	0.0356824	0.0351632	0.0396382	0.0354228	0.00152192	0.000367186
53	8.341	976.828	TG 60:8|TG 24:1_18:3_18:4	[M+NH4]+	C63H106O6	TG	4133	47764	25980	28849	0.0175265	0.0163258	0.0133213	0.0122829	0.0169262	0.0128021	0.000849006	0.000734277

## Sheet: S2- Untargeted TG_Mass errors
E. Judaeam									E. glomeratum
No.	Lipid species	Theoretical m/z	Detected m/z	Mass error (ppm)	Rt (min)	Formula	Adduct		No.	Lipid species	Theoretical m/z	Detected m/z	Mass error (ppm)	Rt (min)	Formula	Adduct
1	TG 50:1|TG 16:0_16:0_18:1	850.786	850.787	0.8	9.47363	C53H100O6	[M+NH4]+		1	TG 50:1|TG 16:0_16:0_18:1	850.785	850.788	-2.70338	9.46107	C53H100O6	[M+NH4]+
2	TG 50:2|TG 16:0_16:0_18:2	848.77	848.771	0.9	9.031	C53H98O6	[M+NH4]+		2	TG 50:2|TG 16:0_16:0_18:2	848.769	848.768	1.29599	9.02508	C53H98O6	[M+NH4]+
3	TG 50:3|TG 16:0_16:0_18:3	846.755	846.755	0.6	8.66785	C53H96O6	[M+NH4]+		3	TG 50:3|TG 16:0_16:0_18:3	846.756	846.754	2.59815	8.63928	C53H96O6	[M+NH4]+
4	TG 50:4|TG 16:0_16:0_18:4	844.739	844.739	-0.4	8.31287	C53H94O6	[M+NH4]+		4	TG 50:4|TG 16:0_16:0_18:4	844.735	844.739	-3.78817	8.30297	C53H94O6	[M+NH4]+
5	TG 50:5|TG 14:0_18:2_18:3	842.723	842.723	-0.7	7.74592	C53H92O6	[M+NH4]+		5	TG 50:5|TG 14:0_18:2_18:3	842.723	842.723	-0.7	7.77917	C53H92O6	[M+NH4]+
6	TG 50:6|TG 14:0_18:3_18:3	840.708	840.707	-0.8	7.33743	C53H90O6	[M+NH4]+		6	TG 50:6|TG 14:0_18:3_18:3	840.706	840.708	-2.26001	7.2942	C53H90O6	[M+NH4]+
7	TG 50:7|TG 14:0_18:3_18:4	838.692	838.691	-0.7	6.98812	C53H88O6	[M+NH4]+		7	TG 52:1|TG 16:0_18:0_18:1	878.819	878.819	-0.113789	9.9472	C55H104O6	[M+NH4]+
8	TG 52:0|TG 16:0_18:0_18:0	880.833	880.832	-0.5	10.3949	C55H106O6	[M+NH4]+		8	TG 52:2|TG 16:0_18:1_18:1	876.806	876.806	-0.684302	9.49473	C55H102O6	[M+NH4]+
9	TG 52:1|TG 16:0_18:0_18:1	878.817	878.818	0.9	9.95093	C55H104O6	[M+NH4]+		9	TG 52:3|TG 16:0_18:1_18:2	874.786	874.787	-1.02882	9.07542	C55H100O6	[M+NH4]+
10	TG 52:2|TG 16:0_18:1_18:1	876.802	876.804	2.5	9.50647	C55H102O6	[M+NH4]+		10	TG 52:4|TG 16:0_18:1_18:3	872.771	872.775	-5.04142	8.65595	C55H98O6	[M+NH4]+
11	TG 52:3|TG 16:0_18:1_18:2	874.786	874.788	2.8	9.081	C55H100O6	[M+NH4]+		11	TG 52:5|TG 16:0_18:2_18:3	870.756	870.756	0.459371	8.22613	C55H96O6	[M+NH4]+
12	TG 52:4|TG 16:0_18:1_18:3	872.77	872.772	2.4	8.66785	C55H98O6	[M+NH4]+		12	TG 52:6|TG 16:0_18:3_18:3	868.74	868.733	8.05765	7.80967	C55H94O6	[M+NH4]+
13	TG 52:5|TG 16:0_18:2_18:3	870.755	870.757	2.6	8.23872	C55H96O6	[M+NH4]+		13	TG 52:7|TG 16:0_18:3_18:4	866.722	866.727	-5.76886	7.48102	C55H92O6	[M+NH4]+
14	TG 52:6|TG 16:0_18:3_18:3	868.739	868.741	2.5	7.87273	C55H94O6	[M+NH4]+		14	TG 52:8|TG 16:0_18:4_18:4	864.707	864.709	-2.77551	7.15122	C55H90O6	[M+NH4]+
15	TG 52:7|TG 16:0_18:3_18:4	866.723	866.725	2.1	7.51943	C55H92O6	[M+NH4]+		15	TG 53:4|TG 17:0_18:1_18:3	886.786	886.787	-1.57874	8.92377	C56H100O6	[M+NH4]+
16	TG 52:8|TG 16:0_18:4_18:4	864.708	864.708	0.8	7.16845	C55H90O6	[M+NH4]+		16	TG 53:5|TG 17:0_18:2_18:3	884.769	884.768	1.01721	8.47063	C56H98O6	[M+NH4]+
17	TG 54:1|TG 18:0_18:0_18:1	906.848	906.85	1.3	10.4114	C57H108O6	[M+NH4]+		17	TG 53:6|TG 17:0_18:3_18:3	882.756	882.755	0.906253	8.09282	C56H96O6	[M+NH4]+
18	TG 54:2|TG 18:0_18:1_18:1	904.833	904.836	3.3	9.98393	C57H106O6	[M+NH4]+		18	TG 53:7|TG 17:0_18:3_18:4	880.737	880.73	9.0833	7.82433	C56H94O6	[M+NH4]+
19	TG 54:3|TG 18:1_18:1_18:1	902.817	902.821	4.6	9.5553	C57H104O6	[M+NH4]+		19	TG 54:1|TG 18:0_18:0_18:1	906.851	906.85	2.09516	10.3952	C57H108O6	[M+NH4]+
20	TG 54:4|TG 18:1_18:1_18:2	900.802	900.805	4.3	9.12882	C57H102O6	[M+NH4]+		20	TG 54:2|TG 18:0_18:1_18:1	904.836	904.836	-0.331552	9.9807	C57H106O6	[M+NH4]+
21	TG 54:5|TG 18:1_18:1_18:3	898.786	898.79	4.3	8.72852	C57H100O6	[M+NH4]+		21	TG 54:3|TG 18:1_18:1_18:1	902.82	902.821	-1.2184	9.54455	C57H104O6	[M+NH4]+
22	TG 54:6|TG 18:1_18:2_18:3	896.77	896.774	4.2	8.26903	C57H98O6	[M+NH4]+		22	TG 54:4|TG 18:0_18:1_18:3	900.802	900.805	4.3	9.15875	C57H102O6	[M+NH4]+
23	TG 54:7|TG 18:2_18:2_18:3/TG 18:1_18:3_18:3	894.755	894.758	4.2	7.85823	C57H96O6	[M+NH4]+		23	TG 54:5|TG 18:1_18:1_18:3	898.788	898.79	-2.11396	8.71595	C57H100O6	[M+NH4]+
24	TG 54:8|TG 18:2_18:3_18:3	892.739	892.742	4.1	7.44677	C57H94O6	[M+NH4]+		24	TG 54:6|TG 18:1_18:2_18:3	896.772	896.773	-0.223022	8.33313	C57H98O6	[M+NH4]+
25	TG 54:9|TG 18:3_18:3_18:3	890.723	890.727	4.4	7.06478	C57H92O6	[M+NH4]+		25	TG 54:7|TG 18:1_18:3_18:3	894.756	894.758	-2.34701	7.854	C57H96O6	[M+NH4]+
26	TG 54:10|TG 18:3_18:3_18:4	888.708	888.711	4.1	6.70198	C57H90O6	[M+NH4]+		26	TG 54:8|TG 18:1_18:3_18:4/TG 18:2_18:3_18:3	892.742	892.743	-0.896116	7.48102	C57H94O6	[M+NH4]+
27	TG 54:11|TG 18:3_18:4_18:4	886.693	886.696	-3.27058	6.37133	C57H88O6	[M+NH4]+		27	TG 54:9|TG 18:3_18:3_18:3	890.725	890.729	-4.37845	7.02355	C57H92O6	[M+NH4]+
28	TG 56:2|TG 18:0_18:1_20:1	932.864	932.866	2.3	10.4441	C59H110O6	[M+NH4]+		28	TG 54:10|TG 18:3_18:3_18:4	888.71	888.713	-3.60073	6.67257	C57H90O6	[M+NH4]+
29	TG 56:3|TG 18:1_18:1_20:1	930.848	930.852	3.4	10.0166	C59H108O6	[M+NH4]+		29	TG 54:11|TG 18:3_18:4_18:4	886.693	886.698	-5.41337	6.35527	C57H88O6	[M+NH4]+
30	TG 56:4|TG 18:1_20:1_18:2	928.833	928.836	3.6	9.62045	C59H106O6	[M+NH4]+		30	TG 54:12|TG 18:4_18:4_18:4	884.676	884.675	1.5825	6.04912	C57H86O6	[M+NH4]+
31	TG 56:5|TG 20:1_18:2_18:2	926.819	926.819	-0.323688	9.20882	C59H104O6	[M+NH4]+		31	TG 56:2|TG 18:0_18:1_20:1	932.864	932.865	-0.214393	10.428	C59H110O6	[M+NH4]+
32	TG 56:6|TG 20:1_18:2_18:3	924.802	924.804	3.2	8.817	C59H102O6	[M+NH4]+		32	TG 56:3|TG 18:1_18:1_20:1	930.85	930.851	-0.859429	10.0139	C59H108O6	[M+NH4]+
33	TG 56:7|TG 20:1_18:3_18:3	922.786	922.793	-7.80246	8.42187	C59H100O6	[M+NH4]+		33	TG 56:4|TG 18:0_20:1_18:3	928.833	928.836	3.2	9.64505	C59H106O6	[M+NH4]+
34	TG 56:8|TG 20:1_18:3_18:4	920.774	920.773	0.977439	8.07205	C59H98O6	[M+NH4]+		34	TG 56:5|TG 18:1_20:1_18:3	926.819	926.819	-0.755272	9.19192	C59H104O6	[M+NH4]+
35	TG 56:9|TG 20:2_18:3_18:4	918.755	918.762	-8.48975	7.57825	C59H96O6	[M+NH4]+		35	TG 56:6|TG 20:1_18:2_18:3	924.801	924.802	-1.62197	8.8406	C59H102O6	[M+NH4]+
36	TG 58:3|TG 18:1_18:1_22:1	958.88	958.883	3.4	10.4604	C61H112O6	[M+NH4]+		36	TG 56:7|TG 20:1_18:3_18:3	922.786	922.787	-1.73388	8.40563	C59H100O6	[M+NH4]+
37	TG 58:4|TG 18:1_22:1_18:2	956.864	956.867	3.4	10.0984	C61H110O6	[M+NH4]+		37	TG 56:8|TG 20:1_18:3_18:4	920.774	920.776	-2.17209	8.05965	C59H98O6	[M+NH4]+
38	TG 58:5|TG 18:1_22:1_18:3	954.848	954.852	3.8	9.68645	C61H108O6	[M+NH4]+		38	TG 56:9|TG 20:2_18:3_18:4	918.755	918.756	2.2	7.58452	C59H96O6	[M+NH4]+
39	TG 58:6|TG 22:1_18:2_18:3	952.833	952.836	3.6	9.3238	C61H106O6	[M+NH4]+		39	TG 56:10|TG 18:3_20:3_18:4	916.739	916.741	-2.50889	7.18005	C59H94O6	[M+NH4]+
40	TG 58:7|TG 22:1_18:3_18:3	950.817	950.82	3.3	8.93017	C61H104O6	[M+NH4]+		40	TG 58:3|TG 18:1_18:1_22:1	958.885	958.882	2.92006	10.4612	C61H112O6	[M+NH4]+
41	TG 58:8|TG 22:1_18:3_18:4	948.802	948.805	3.5	8.60202	C61H102O6	[M+NH4]+		41	TG 58:4|TG 22:0_18:1_18:3	956.864	956.87	-6.68852	10.1138	C61H110O6	[M+NH4]+
42	TG 60:2|TG 18:0_18:1_24:1	988.927	988.931	4.1	11.276	C63H118O6	[M+NH4]+		42	TG 58:5|TG 18:1_22:1_18:3	954.852	954.852	-0.942555	9.69522	C61H108O6	[M+NH4]+
43	TG 60:3|TG 18:1_18:1_24:1	986.911	986.916	4.8	10.8584	C63H116O6	[M+NH4]+		43	TG 58:6|TG 22:1_18:2_18:3	952.833	952.84	-6.29701	9.3599	C61H106O6	[M+NH4]+
44	TG 60:4|TG 18:1_24:1_18:2	984.895	984.9	4.9	10.5259	C63H114O6	[M+NH4]+		44	TG 58:7|TG 22:1_18:3_18:3	950.819	950.82	-0.946552	8.89043	C61H104O6	[M+NH4]+
45	TG 60:5|TG 18:1_24:1_18:3	982.88	982.884	4.7	10.1148	C63H112O6	[M+NH4]+		45	TG 58:8|TG 22:1_18:3_18:4	948.804	948.801	2.95108	8.57128	C61H102O6	[M+NH4]+
46	TG 60:6|TG 24:1_18:2_18:3	980.864	980.868	4.3	9.76912	C63H110O6	[M+NH4]+		46	TG 60:3|TG 18:1_18:1_24:1	986.911	986.916	4.8	10.8966	C63H116O6	[M+NH4]+
47	TG 60:7|TG 24:1_18:3_18:3	978.848	978.853	4.3	9.42363	C63H108O6	[M+NH4]+		47	TG 60:4|TG 18:1_24:1_18:2	984.899	984.902	-3.3506	10.5595	C63H114O6	[M+NH4]+
48	TG 60:8|TG 24:1_18:3_18:4	976.837	976.839	-2.25217	9.081	C63H106O6	[M+NH4]+		48	TG 60:5|TG 18:1_24:1_18:3	982.88	982.889	-8.95328	10.1303	C63H112O6	[M+NH4]+
									49	TG 60:6|TG 24:1_18:2_18:3	980.867	980.873	-5.81118	9.84638	C63H110O6	[M+NH4]+
									50	TG 60:7|TG 24:1_18:3_18:3	978.851	978.853	-2.04321	9.39373	C63H108O6	[M+NH4]+
									51	TG 60:8|TG 24:1_18:3_18:4	976.837	976.838	-1.4332	9.07542	C63H106O6	[M+NH4]+

## Sheet: S2-Pseudotargeted lipidomics
Lipid Species Profied by Pseudotargeted Lipidomics Strategy in E. j. Oil							Lipid Species Profied by Pseudotargeted Lipidomics Strategy in E. g. Oil
NO.	Subclass	C=C location annoted	Relative content mg/100 mg (T1)	Relative content mg/100 mg (T2)	Ava	SD	NO.	Subclass	C=C location annoted	Relative content mg/100 mg (T1)	Relative content mg/100 mg (T2)	Ava	SD
1	TG 50:1	TG 50:1|TG 16:0_16:0_18:1(△9)	0.234951	0.420125	0.327475	0.130849	1	TG 50:1	TG 50:1|TG 16:0_16:0_18:1（△9）	0.0996873	0.0978507	0.098769	0.00129864
2	TG 50:2	TG 50:2|TG 16:0_16:0_18:2(△9,△12)	0.318086	0.48358	0.400833	0.117022	2	TG 50:2	TG 50:2|TG 16:0_16:0_18:2（△9,△12）	0.143891	0.147369	0.14563	0.00245936
3	TG 50:3	TG 50:3|TG 16:0_16:0_18:3（△9,△12,△15）	0.223118	0.252456	0.237787	0.020745	3	TG 50:3	TG 50:3|TG 16:0_16:0_18:3（△9,△12,△15）	0.328925	0.204837	0.266881	0.0877432
4	TG 50:3	TG 50:3|TG 16:0_16:0_18:3（△6,△9,△12）	0.0743726	0.154278	0.114326	0.056502	4	TG 50:3	TG 50:3|TG 16:0_16:0_18:3（△6,△9,△12）	0	0.128246	0.064123	0.0906836
5	TG 50:4	TG 50:4|TG 16:0_16:0_18:4(△6,△9,△12,△15)	0.0883331	0.10079	0.0945614	0.00880812	5	TG 50:4	TG 50:4|TG 16:0_16:0_18:4(△6,△9,△12,△15)	0.118257	0.123993	0.121125	0.0040558
6	TG 50:5	TG 50:5|TG 14:0_18:2_18:3	0.0210264	0.0151459	0.0180862	0.00415816	6	TG 50:5	TG 50:5|TG 14:0_18:2_18:3	0.0210264	0.0201864	0.0206064	0.000593985
7	TG 50:6	TG 50:6|TG 14:0_18:3_18:3	0.0184582	0.0179254	0.0181918	0.000376743	7	TG 50:6	TG 50:6|TG 14:0_18:3_18:3	0.0184582	0.0242999	0.021379	0.00413074
8	TG 50:7	TG 50:7|TG 14:0_18:3_18:4	0.00843626	0.00743274	0.0079345	0.000709594	8	TG 50:7	TG 50:7|TG 14:0_18:3_18:4	0	0.0158572	0.00792859	0.0112127
9	TG 52:0	TG 52:0|TG 16:0_18:0_18:0	0.00967923	0.0242193	0.0169493	0.0102814	9	TG 52:0	TG 52:0|TG 16:0_18:0_18:0	0	0.0119794	0.00598971	0.00847073
10	TG 52:1	TG 52:1|TG 16:0_18:0_18:1(△9)	0.257302	0.44492	0.351111	0.132666	10	TG 52:1	TG 52:1|TG 16:0_18:0_18:1（△9）	0.05	0.07543	0.062715	0.0179818
		TG 52:1|TG 16:0_18:0_18:1（△12）					11	TG 52:1	TG 52:1|TG 16:0_18:0_18:1（△12）	0.03	0.0336053	0.0318026	0.00254933
11	TG 52:2	TG 52:2|TG 16:0_18:1(△9)_18:1(△9)	1.70785	2.40246	2.05515	0.491164	12	TG 52:2	TG 52:2|TG 16:0_18:1（△9）_18:1（△9）	0.551675	0.500742	0.526209	0.0360154
12	TG 52:3	TG 52:3|TG 16:0_18:1(△9)_18:2(△9,△12)	2.6064	3.16881	2.88761	0.397682	13	TG 52:3	TG 52:3|TG 16:0_18:1（△9）_18:2（△9,△12）	0.991448	0.983847	0.987648	0.00537497
13	TG 52:4	TG 52:4|TG 16:0_18:1（△9）_18:3（△9,△12,△15）	4.31754	4.72529	4.52141	0.288318	14	TG 52:4	TG 52:4|TG 16:0_18:1（△9）_18:3（△9,△12,△15）	2.32598	2.3844	2.35519	0.0413115
		TG 52:4|TG 16:0_18:1（△9）_18:3（△6,△9,△12）					15	TG 52:4	TG 52:4|TG 16:0_18:1（△9）_18:3（△6,△9,△12）	1.01408	1.06671	1.04039	0.0372125
14	TG 52:5	TG 52:5|TG 16:0_18:2（△9,△12）_18:3（△9,△12,△15）	4.48634	4.22505	4.3557	0.184764	16	TG 52:5	TG 52:5|TG 16:0_18:2（△9,△12）_18:3（△9,△12,△15）	2.06746	3.30293	2.68519	0.873607
		TG 52:5|TG 16:0_18:2（△9,△12）_18:3（△6,△9,△12）					17	TG 52:5	TG 52:5|TG 16:0_18:2（△9,△12）_18:3（△6,△9,△12）	1.78749	0.602488	1.19499	0.837924
15	TG 52:6	TG 52:6|TG 16:0_18:3（△9,△12,△15)_18:3（△9,△12,△15）	3.03532	2.75267	2.894	0.199865	18	TG 52:6	TG 52:6|TG 16:0_18:3（△9,△12,△15）_18:3（△9,△12,△15）	4.48181	5.94899	5.2154	1.03745
16	TG 52:6	TG 52:6|TG 16:0_18:3（△6,△9,△12）_18:3（△6,△9,△12）	1.04033	0.917556	0.978944	0.0868155	19	TG 52:6	TG 52:6|TG 16:0_18:3（△6,△9,△12）_18:3（△6,△9,△12）	0.952418	1.42579	1.1891	0.334725
17	TG 52:7	TG 52:7|TG 16:0_18:3(△9,△12,△15)_18:4(△6,△9,△12,△15)	1.46852	1.2963	1.38241	0.121776	20	TG 52:7	TG 52:7|TG 16:0_18:3（△9,△12,△15）_18:4(△6,△9,△12,△15)	3.97197	4.11467	4.04332	0.100908
18	TG 52:8	TG 52:8|TG 16:0_18:4(△6,△9,△12,△15)_18:4(△6,△9,△12,△15)	0.181252	0.177528	0.17939	0.00263358	21	TG 52:8	TG 52:8|TG 16:0_18:4(△6,△9,△12,△15)_18:4(△6,△9,△12,△15)	0.591076	0.612357	0.601717	0.0150478
19	TG 53:4	TG 53:4|TG 17:0_18:1（△9）_18:3（△9,△12,△15）		0.0983884	0.0491942	0.0695711	22	TG 53:4	TG 53:4|TG 17:0_18:1（△9）_18:3（△9,△12,△15）	0.0674772	0.0764365	0.0719568	0.00633515
20	TG 53:5	TG 53:5|TG 17:0_18:2（△9,△12）_18:3（△9,△12,△15）		0.0997061	0.0498531	0.0705029	23	TG 53:5	TG 53:5|TG 17:0_18:2（△9,△12）_18:3（△9,△12,△15）	0.068767	0.0889465	0.0788568	0.014269
		TG 53:6|TG 17:0_18:3（△9,△12,△15）_18:3（△9,△12,△15）					24	TG 53:6	TG 53:6|TG 17:0_18:3（△9,△12,△15）_18:3（△9,△12,△15）	0.150769	0.118052	0.134411	0.0231344
		TG 53:7|TG 17:0_18:3（△9,△12,△15）_18:4(△6,△9,△12,△15)					25	TG 53:7	TG 53:7|TG 17:0_18:3（△9,△12,△15）_18:4(△6,△9,△12,△15)	0.0942686	0.062827	0.0785478	0.0222325
21	TG 54:1	TG 54:1|TG 18:0_18:0_18:1（△9）	0.0854418	0.163623	0.124533	0.0552826	26	TG 54:1	TG 54:1|TG 18:0_18:0_18:1（△9）	0.0241578	0.0488716	0.0365147	0.0174753
22	TG 54:2	TG 54:2|TG 18:0_18:1（△9）_18:1（△9）	0.90942	1.41024	1.15983	0.354133	27	TG 54:2	TG 54:2|TG 18:0_18:1（△9）_18:1（△9）	0.242334	0.225881	0.234107	0.0116338
23	TG 54:3	TG 54:3|TG 18:1（△9）_18:1（△9）_18:1（△9）	3.35592	4.70712	4.03152	0.955442	28	TG 54:3	TG 54:3|TG 18:1（△9）_18:1（△9）_18:1（△9）	1.01846	1.034	1.02623	0.0109919
24	TG 54:4	TG 54:4|TG 18:1(△9)_18:1(△9)_18:2(△9,△12)	6.2663	7.34792	6.80711	0.764821	29	TG 54:4	TG 54:4|TG 18:1(△9)_18:1(△9)_18:2(△9,△12)	0	0	0	0
		TG 54:4|TG 18:0_18:1（△9）_18:3（△9,△12,△15）	0	0	0	0	30	TG 54:4	TG 54:4|TG 18:0_18:1（△9）_18:3（△9,△12,△15）	1.44216	1.38139	1.41177	0.0429671
		TG 54:4|TG 18:0_18:1（△9）_18:3（△6,△9,△12）	0	0	0	0	31	TG 54:4	TG 54:4|TG 18:0_18:1（△9）_18:3（△6,△9,△12）	0.989124	0.953819	0.971471	0.0249643
25	TG 54:5	TG 54:5|TG 18:1（△9）_18:1（△9）_18:3（△9,△12,△15）	7.50192	8.6012	8.05156	0.777309	32	TG 54:5	TG 54:5|TG 18:1（△9）_18:1（△9）_18:3（△9,△12,△15）	4.61233	4.36713	4.48973	0.173384
26	TG 54:5	TG 54:5|TG 18:1（△9）_18:1（△9）_18:3（△6,△9,△12）	3.04765	2.574	2.81083	0.334921	33	TG 54:5	TG 54:5|TG 18:1（△9）_18:1（△9）_18:3（△6,△9,△12）	2.12393	2.05512	2.08953	0.0486597
27	TG 54:6	TG 54:6|TG 18:1（△9_18:2（△9,△12）_18:3（△9,△12,△15）	10.4179	9.07795	9.74793	0.947499	34	TG 54:6	TG 54:6|TG 18:1（△9_18:2（△9,△12）_18:3（△9,△12,△15）	8.77579	9.08601	8.9309	0.219361
28	TG 54:6	TG 54:6|TG 18:1（△9_18:2（△9,△12）_18:3（△6,△9,△12）	1.92262	2.80136	2.36199	0.621364	35	TG 54:6	TG 54:6|TG 18:1（△9_18:2（△9,△12）_18:3（△6,△9,△12）	0	0	0	0
29	TG 54:7	TG 54:7|TG 18:1（△9_18:3（△9,△12,△15）_18:3（△9,△12,△15）	10.8849	8.71276	9.79885	1.53596	36	TG 54:7	TG 54:7|TG 18:1（△9_18:3（△9,△12,△15）_18:3（△9,△12,△15）	11.713	11.9364	11.8247	0.157983
30	TG 54:7	TG 54:7|TG 18:1（△9）_18:3（△6,△9,△12）_18:3（△6,△9,△12）	2.65486	4.35638	3.50562	1.20316	37	TG 54:7	TG 54:7|TG 18:1（△9）_18:3（△6,△9,△12）_18:3（△6,△9,△12）	2.90139	3.18137	3.04138	0.197977
31	TG 54:8	TG 54:8|TG 18:2(△9,△12)_18:3(△9,△12,△15)_18:3(△9,△12,△15)	10.5705	9.41535	9.98523	0.827647	38	TG 54:8	TG 54:8|TG 18:1（△9_18:3（△9,△12,△15）_18:4(△6,△9,△12,△15)/ TG 18:2（△9,△12）_18:3（△9,△12,△15）_18:3（△9,△12,△15）	12.1651	9.4172	10.7911	1.94305
32	TG 54:8	TG 54:8|TG 18:2(△9,△12)_18:3(△6,△9,△12)_18:3(△6,△9,△12)	2.50353	2.13526	2.31677	0.264127	39	TG 54:8	TG 54:8|TG 18:1（△9）_18:3（△6,△9,△12）_18:4(△6,△9,△12,△15)/ TG 18:2（△9,△12）_18:3（△9,△12,△15）_18:3（△9,△12,△15）	1.18877	1.01025	1.09939	0.12641
33	TG 54:9	TG 54:9|TG 18:3(△9,△12,△15)_18:3(△9,△12,△15)_18:3(△9,△12,△15)	9.66168	8.06075	8.86122	1.13203	40	TG 54:9	TG 54:9|TG 18:3（△9,△12,△15）_18:3（△9,△12,△15）_18:3（△9,△12,△15）	16.4	19.4004	17.9002	2.12157
34	TG 54:9	TG 54:9|TG 18:3(△6,△9,△12)_18:3(△6,△9,△12)_18:3(△6,△9,△12)	2.4915	2.0405	2.266	0.318904	41	TG 54:9	TG 54:9|TG 18:3（△6,△9,△12）_18:3（△6,△9,△12）_18:3（△6,△9,△12）	1.72881	0.950256	1.33941	0.550704
35	TG 54:10	TG 54:10|TG 18:3(△9,△12,△15)_18:3(△9,△12,△15)_18:4(△6,△9,△12,△15)	5.03887	4.03755	4.53821	0.708042	42	TG 54:10	TG 54:10|TG 18:3（△9,△12,△15）_18:3（△9,△12,△15）_18:4(△6,△9,△12,△15)	11.1173	11.4763	11.2968	0.253892
36	TG 54:11	TG 54:11|TG 18:3(△9,△12,△15)_18:4(△6,△9,△12,△15)_18:4(△6,△9,△12,△15)	0.582905	0.641524	0.591452	0.012088	43	TG 54:11	TG 54:11|TG 18:3（△9,△12,△15）_18:4(△6,△9,△12,△15)_18:4(△6,△9,△12,△15)	1.65561	2.16432	1.90997	0.359716
		TG 54:11|TG 18:3（△6,△9,△12）_18:4(△6,△9,△12,△15)_18:4(△6,△9,△12,△15)					44	TG 54:11	TG 54:11|TG 18:3（△6,△9,△12）_18:4(△6,△9,△12,△15)_18:4(△6,△9,△12,△15)	0.366811	0.603101	0.484956	0.167082
							45	TG 54:12	TG 54:12|TG 18:4(△6,△9,△12,△15)_18:4(△6,△9,△12,△15)_18:4(△6,△9,△12,△15)	0.0240384	0.0279397	0.025989	0.00275865
37	TG 56:2	TG 56:2|TG 18:0_18:1((△15)_20:1	0.0699138	0.12435	0.0971319	0.0384922	46	TG 56:2	TG 56:2|TG 18:0_18:1_20:1	0.0247151	0.0237936	0.0242543	0.000651586
38	TG 56:3	TG 56:3|TG 18:1(△9)_18:1(△9)_20:1(△11)	0.17863	0.260277	0.219454	0.0577334	47	TG 56:3	TG 56:3|TG 18:1_18:1_20:1	0.0678119	0.0613286	0.0645702	0.00458439
39	TG 56:4	TG 56:4|TG 18:1(△9)_20:1(△11)_18:2(△9,△12)	0.225391	0.297544	0.261468	0.0510194	48	TG 56:4	TG 56:4|TG 18:0_20:1_18:3（△9,△12,△15）	0.111546	0.107802	0.109674	0.00264695
40	TG 56:5	TG 56:5|TG 20:1(△11)_18:2(△9,△12)_18:2(△9,△12)	0.295107	0.347946	0.321527	0.0373627	49	TG 56:5	TG 56:5|TG 18:1（△9）_20:1_18:3（△9,△12,△15）	0.206094	0.196068	0.201081	0.00708924
41	TG 56:6	TG 56:6|TG 20:1(△11)_18:2(△9,△12)_18:3(△9,△12,△15)	0.289711	0.303955	0.296833	0.010072	50	TG 56:6	TG 56:6|TG 20:1_18:2（△9,△12）_18:3（△9,△12,△15）	0.226814	0.216937	0.221876	0.00698447
42	TG 56:7	TG 56:7|TG 20:1(△11)_18:3_18:3	0.279941	0.312983	0.296462	0.0233642	51	TG 56:7	TG 56:7|TG 20:1_18:3（△9,△12,△15）_18:3（△9,△12,△15）	0.409109	0.410649	0.409879	0.00108901
43	TG 56:8	TG 56:8|TG 20:1(△11)_18:3_18:4	0.121563	0.136359	0.128961	0.0104619	52	TG 56:8	TG 56:8|TG 20:1_18:3（△9,△12,△15）_18:4(△6,△9,△12,△15)	0.235516	0.148698	0.192107	0.0613901
44	TG 56:9	TG 56:9|TG 20:2(△11,△14)_18:3(△9,△12,△15)_18:4(△6,△9,△12,△15)	0.0199538	0.01467	0.0173119	0.00373625	53	TG 56:9	TG 56:9|TG 20:2_18:3_18:4	0.025949	0.029028	0.0274885	0.0021772
